# Supplementary material for: BMP-9 mediates fibroproliferation in fibrodysplasia ossificans progressiva through TGF-β signaling
Source: EMBO Mol Med. 2024 Dec 3;17(1):112–28. doi: 10.1038/s44321-024-00174-3 (PMC11729865; doi:10.1038/s44321-024-00174-3)
Supplement: Supplementary file 3 — Source data Fig. 1 [file 44321_2024_174_MOESM3_ESM.zip]

Archive with 23 entries (18 files):
- Figure 1/
- Figure 1/.DS_Store
- __MACOSX/Figure 1/._.DS_Store
- Figure 1/1H Numerical Data ∩╝êquantif. of 1G∩╝ë/
- Figure 1/1E Numerical Data/
- Figure 1/1B Numerical Data/
- Figure 1/1D Numerical Data∩╝êquantif. of 1C)/
- Figure 1/1H Numerical Data ∩╝êquantif. of 1G∩╝ë/.DS_Store
- __MACOSX/Figure 1/1H Numerical Data ∩╝êquantif. of 1G∩╝ë/._.DS_Store
- Figure 1/1H Numerical Data ∩╝êquantif. of 1G∩╝ë/Fig.1H.xlsx
- __MACOSX/Figure 1/1H Numerical Data ∩╝êquantif. of 1G∩╝ë/._Fig.1H.xlsx
- Figure 1/1E Numerical Data/.DS_Store
- __MACOSX/Figure 1/1E Numerical Data/._.DS_Store
- Figure 1/1E Numerical Data/Fig.1E.xlsx
- __MACOSX/Figure 1/1E Numerical Data/._Fig.1E.xlsx
- Figure 1/1B Numerical Data/.DS_Store
- __MACOSX/Figure 1/1B Numerical Data/._.DS_Store
- Figure 1/1B Numerical Data/Figure1B.xlsx
- __MACOSX/Figure 1/1B Numerical Data/._Figure1B.xlsx
- Figure 1/1D Numerical Data∩╝êquantif. of 1C)/.DS_Store
- __MACOSX/Figure 1/1D Numerical Data∩╝êquantif. of 1C)/._.DS_Store
- Figure 1/1D Numerical Data∩╝êquantif. of 1C)/Fig.1D.xlsx
- __MACOSX/Figure 1/1D Numerical Data∩╝êquantif. of 1C)/._Fig.1D.xlsx
