# Supplementary material for: BMP-9 mediates fibroproliferation in fibrodysplasia ossificans progressiva through TGF-β signaling
Source: EMBO Mol Med. 2024 Dec 3;17(1):112–28. doi: 10.1038/s44321-024-00174-3 (PMC11729865; doi:10.1038/s44321-024-00174-3)
Supplement: Supplementary file 3 — Source data Fig. 1 [file 44321_2024_174_MOESM3_ESM.zip › Figure 1/1H Numerical Data ∩╝êquantif. of 1G∩╝ë/Fig.1H.xlsx]

## Sheet: Sheet1
	Dox(-)	Dox(+)
	0	0.380165
	0	0.526829
	0	0.572222
	0.010989	0.587963
	0.0704225	0.353261
