# Supplementary material for: BMP-9 mediates fibroproliferation in fibrodysplasia ossificans progressiva through TGF-β signaling
Source: EMBO Mol Med. 2024 Dec 3;17(1):112–28. doi: 10.1038/s44321-024-00174-3 (PMC11729865; doi:10.1038/s44321-024-00174-3)
Supplement: Supplementary file 3 — Source data Fig. 1 [file 44321_2024_174_MOESM3_ESM.zip › Figure 1/1E Numerical Data/Fig.1E.xlsx]

## Sheet: Sheet1
		G0/G1			S			G2/M
	resFOP con	78.7	80.7	79.1	6.17	6.09	6.14	13	12.2	12.5
	resFOP TGF-b1	54.1	54.5	55	18.6	18.9	16.9	24	23.9	24.2
	resFOP BMP-9	79.1	80.6	80.4	7.33	7.79	7.28	11.7	11.1	11.7
	FOP con	80.6	81.2	81.7	6.01	6.06	6.36	12.4	11.6	11.4
	FOP TGF-b1	48.8	52.4	51.6	20.2	20	20.7	27.8	26.7	25.9
	FOP BMP-9	48.7	51	50.2	20.5	20.4	20.3	25.6	26.2	26.7
