# Supplementary material for: BMP-9 mediates fibroproliferation in fibrodysplasia ossificans progressiva through TGF-β signaling
Source: EMBO Mol Med. 2024 Dec 3;17(1):112–28. doi: 10.1038/s44321-024-00174-3 (PMC11729865; doi:10.1038/s44321-024-00174-3)
Supplement: Supplementary file 3 — Source data Fig. 1 [file 44321_2024_174_MOESM3_ESM.zip › Figure 1/1B Numerical Data/Figure1B.xlsx]

## Sheet: Sheet1
	Control	Activin-A	TGF-b1	TGF-b2	TGF-b3	BMP-2	BMP-4	BMP-7	BMP-9
	0.979884	1.05044	1.03182	1.02398	0.974984	1.11525	1.02706	1.0737	1.46885
	0.995	1.01987	1.00992	0.970125	0.96316	0.768333	0.907057	0.869647	1.60095
	0.986065	1.23751	0.951553	0.918027	1.05312	0.909611	0.924069	1.23791	1.62135
	0.963041	0.98808	0.944743	0.780063	0.908147	1.24644	1.39088	1.0716	1.44315
	1.0775	1.18956	1.31025	1.08397	1.16263	1.36605	1.38169	1.12649	1.81287
