# Supplementary material for: BMP-9 mediates fibroproliferation in fibrodysplasia ossificans progressiva through TGF-β signaling
Source: EMBO Mol Med. 2024 Dec 3;17(1):112–28. doi: 10.1038/s44321-024-00174-3 (PMC11729865; doi:10.1038/s44321-024-00174-3)
Supplement: Supplementary file 3 — Source data Fig. 1 [file 44321_2024_174_MOESM3_ESM.zip › Figure 1/1D Numerical Data∩╝êquantif. of 1C)/Fig.1D.xlsx]

## Sheet: Sheet1
	resFOP-iMSC						FOP-iMSC
Control	2.91262	2.72689	2.75049	2.81233	2.68306	2.88628	2.64237	2.8922	2.8518	2.83889	2.922	2.66184
BMP-9 100	2.64853	2.58145	2.86333	2.67142	2.66344	2.92366	16.0744	17.6247	17.9777	16.7838	17.6754	17.2981
