# Supplementary material for: BMP-9 mediates fibroproliferation in fibrodysplasia ossificans progressiva through TGF-β signaling
Source: EMBO Mol Med. 2024 Dec 3;17(1):112–28. doi: 10.1038/s44321-024-00174-3 (PMC11729865; doi:10.1038/s44321-024-00174-3)
Supplement: Supplementary file 4 — Source data Fig. 2 [file 44321_2024_174_MOESM4_ESM.zip]

Archive with 13 entries (10 files):
- Figure 2/
- Figure 2/.DS_Store
- __MACOSX/Figure 2/._.DS_Store
- Figure 2/2B Numerical Data/
- Figure 2/2D Numerical Data ∩╝êquantif. of 4C∩╝ë/
- Figure 2/2B Numerical Data/.DS_Store
- __MACOSX/Figure 2/2B Numerical Data/._.DS_Store
- Figure 2/2B Numerical Data/Fig.2B.xlsx
- __MACOSX/Figure 2/2B Numerical Data/._Fig.2B.xlsx
- Figure 2/2D Numerical Data ∩╝êquantif. of 4C∩╝ë/.DS_Store
- __MACOSX/Figure 2/2D Numerical Data ∩╝êquantif. of 4C∩╝ë/._.DS_Store
- Figure 2/2D Numerical Data ∩╝êquantif. of 4C∩╝ë/Fig.2D.xlsx
- __MACOSX/Figure 2/2D Numerical Data ∩╝êquantif. of 4C∩╝ë/._Fig.2D.xlsx
