# Supplementary material for: BMP-9 mediates fibroproliferation in fibrodysplasia ossificans progressiva through TGF-β signaling
Source: EMBO Mol Med. 2024 Dec 3;17(1):112–28. doi: 10.1038/s44321-024-00174-3 (PMC11729865; doi:10.1038/s44321-024-00174-3)
Supplement: Supplementary file 4 — Source data Fig. 2 [file 44321_2024_174_MOESM4_ESM.zip › Figure 2/2B Numerical Data/Fig.2B.xlsx]

## Sheet: Sheet1
	pg/mL
	d0	d1	d3	d5	d7	d14
	19	31.3333	31.3333	31.3333	54.6667	108
	8	58	54.6667	54.6667	64.6667	118
	28	18	41.3333	68	74.6667	124.667
	58	31.3333	54.6667	61.3333	71.3333	111.333
