# Supplementary material for: BMP-9 mediates fibroproliferation in fibrodysplasia ossificans progressiva through TGF-β signaling
Source: EMBO Mol Med. 2024 Dec 3;17(1):112–28. doi: 10.1038/s44321-024-00174-3 (PMC11729865; doi:10.1038/s44321-024-00174-3)
Supplement: Supplementary file 4 — Source data Fig. 2 [file 44321_2024_174_MOESM4_ESM.zip › Figure 2/2D Numerical Data ∩╝êquantif. of 4C∩╝ë/Fig.2D.xlsx]

## Sheet: Sheet1
	% BMP-positive cell
	Dox+
	d0	d1	d3	d5	d7	d14
1	0.0909091	0.222222	0.875	0.708543	0.926471	0.87146
2	0.0526316	0.425249	0.478723	0.684647	0.888462	0.921659
3	0.0877193	0.514286	0.76087	0.756522	0.858621	0.833333
