# Supplementary material for: BMP-9 mediates fibroproliferation in fibrodysplasia ossificans progressiva through TGF-β signaling
Source: EMBO Mol Med. 2024 Dec 3;17(1):112–28. doi: 10.1038/s44321-024-00174-3 (PMC11729865; doi:10.1038/s44321-024-00174-3)
Supplement: Supplementary file 5 — Source data Fig. 3 [file 44321_2024_174_MOESM5_ESM.zip]

Archive with 8 entries (6 files):
- Figure 3/
- Figure 3/.DS_Store
- __MACOSX/Figure 3/._.DS_Store
- Figure 3/3C Numerical Data/
- Figure 3/3C Numerical Data/.DS_Store
- __MACOSX/Figure 3/3C Numerical Data/._.DS_Store
- Figure 3/3C Numerical Data/Fig.3C.xlsx
- __MACOSX/Figure 3/3C Numerical Data/._Fig.3C.xlsx
