# Supplementary material for: BMP-9 mediates fibroproliferation in fibrodysplasia ossificans progressiva through TGF-β signaling
Source: EMBO Mol Med. 2024 Dec 3;17(1):112–28. doi: 10.1038/s44321-024-00174-3 (PMC11729865; doi:10.1038/s44321-024-00174-3)
Supplement: Supplementary file 5 — Source data Fig. 3 [file 44321_2024_174_MOESM5_ESM.zip › Figure 3/3C Numerical Data/Fig.3C.xlsx]

## Sheet: Sheet1
	Bone volume (mm^3)
	WT	Bmp9 KO
	47.8	9.16
	24.3	2.69
	39.3	8.14
	45	2.94
