# Supplementary material for: BMP-9 mediates fibroproliferation in fibrodysplasia ossificans progressiva through TGF-β signaling
Source: EMBO Mol Med. 2024 Dec 3;17(1):112–28. doi: 10.1038/s44321-024-00174-3 (PMC11729865; doi:10.1038/s44321-024-00174-3)
Supplement: Supplementary file 6 — Source data Fig. 4 [file 44321_2024_174_MOESM6_ESM.zip]

Archive with 13 entries (10 files):
- Figure 4/
- Figure 4/.DS_Store
- __MACOSX/Figure 4/._.DS_Store
- Figure 4/4E Numerical Data/
- Figure 4/4C Numerical Data ∩╝êquantif. of 4B∩╝ë/
- Figure 4/4E Numerical Data/.DS_Store
- __MACOSX/Figure 4/4E Numerical Data/._.DS_Store
- Figure 4/4E Numerical Data/Fig.4E.xlsx
- __MACOSX/Figure 4/4E Numerical Data/._Fig.4E.xlsx
- Figure 4/4C Numerical Data ∩╝êquantif. of 4B∩╝ë/.DS_Store
- __MACOSX/Figure 4/4C Numerical Data ∩╝êquantif. of 4B∩╝ë/._.DS_Store
- Figure 4/4C Numerical Data ∩╝êquantif. of 4B∩╝ë/Fig.4C.xlsx
- __MACOSX/Figure 4/4C Numerical Data ∩╝êquantif. of 4B∩╝ë/._Fig.4C.xlsx
