# Supplementary material for: BMP-9 mediates fibroproliferation in fibrodysplasia ossificans progressiva through TGF-β signaling
Source: EMBO Mol Med. 2024 Dec 3;17(1):112–28. doi: 10.1038/s44321-024-00174-3 (PMC11729865; doi:10.1038/s44321-024-00174-3)
Supplement: Supplementary file 6 — Source data Fig. 4 [file 44321_2024_174_MOESM6_ESM.zip › Figure 4/4E Numerical Data/Fig.4E.xlsx]

## Sheet: Sheet1
	Bone volume (mm^3)
	Isotype	B9 before	B9 after	B9
	41.4	3.52	25.4	4.82
	36.4	14.1	27.4	5.42
	36	3.27	32.1	22.3
	44.7	13.7	34.8	20.5
	29.5	15.8	29.3	16.5
