# Supplementary material for: BMP-9 mediates fibroproliferation in fibrodysplasia ossificans progressiva through TGF-β signaling
Source: EMBO Mol Med. 2024 Dec 3;17(1):112–28. doi: 10.1038/s44321-024-00174-3 (PMC11729865; doi:10.1038/s44321-024-00174-3)
Supplement: Supplementary file 6 — Source data Fig. 4 [file 44321_2024_174_MOESM6_ESM.zip › Figure 4/4C Numerical Data ∩╝êquantif. of 4B∩╝ë/Fig.4C.xlsx]

## Sheet: Sheet1
	d7 Dox+,CTX+	% Ki67+ cells (ratio to DAPI)
	Isotype control	BMP-9 Ab
	30.102	16
	50	8.55615
	52.7638	16.4634
	66.5072	7.94118
	52.521	8.52713
