# Supplementary material for: BMP-9 mediates fibroproliferation in fibrodysplasia ossificans progressiva through TGF-β signaling
Source: EMBO Mol Med. 2024 Dec 3;17(1):112–28. doi: 10.1038/s44321-024-00174-3 (PMC11729865; doi:10.1038/s44321-024-00174-3)
Supplement: Supplementary file 7 — Source data Fig. 5 [file 44321_2024_174_MOESM7_ESM.zip]

Archive with 35 entries (28 files):
- Figure 5/
- Figure 5/5E Numerical Data/
- Figure 5/.DS_Store
- __MACOSX/Figure 5/._.DS_Store
- Figure 5/5L Numerical data/
- Figure 5/5K Numerical Data/
- Figure 5/5F Numerical Data/
- Figure 5/5G Numerical Data/
- Figure 5/5H Image and Numerical data/
- Figure 5/5E Numerical Data/.DS_Store
- __MACOSX/Figure 5/5E Numerical Data/._.DS_Store
- Figure 5/5E Numerical Data/5E.xlsx
- __MACOSX/Figure 5/5E Numerical Data/._5E.xlsx
- Figure 5/5L Numerical data/.DS_Store
- __MACOSX/Figure 5/5L Numerical data/._.DS_Store
- Figure 5/5L Numerical data/Fig.5L.xlsx
- __MACOSX/Figure 5/5L Numerical data/._Fig.5L.xlsx
- Figure 5/5K Numerical Data/.DS_Store
- __MACOSX/Figure 5/5K Numerical Data/._.DS_Store
- Figure 5/5K Numerical Data/Fig.5K.xlsx
- __MACOSX/Figure 5/5K Numerical Data/._Fig.5K.xlsx
- Figure 5/5F Numerical Data/.DS_Store
- __MACOSX/Figure 5/5F Numerical Data/._.DS_Store
- Figure 5/5F Numerical Data/Fig.5F.xlsx
- __MACOSX/Figure 5/5F Numerical Data/._Fig.5F.xlsx
- Figure 5/5G Numerical Data/.DS_Store
- __MACOSX/Figure 5/5G Numerical Data/._.DS_Store
- Figure 5/5G Numerical Data/Fig.5G.xlsx
- __MACOSX/Figure 5/5G Numerical Data/._Fig.5G.xlsx
- Figure 5/5H Image and Numerical data/WB blots of Fig.5H.tiff
- __MACOSX/Figure 5/5H Image and Numerical data/._WB blots of Fig.5H.tiff
- Figure 5/5H Image and Numerical data/.DS_Store
- __MACOSX/Figure 5/5H Image and Numerical data/._.DS_Store
- Figure 5/5H Image and Numerical data/Fig.5H.xlsx
- __MACOSX/Figure 5/5H Image and Numerical data/._Fig.5H.xlsx
