# Supplementary material for: BMP-9 mediates fibroproliferation in fibrodysplasia ossificans progressiva through TGF-β signaling
Source: EMBO Mol Med. 2024 Dec 3;17(1):112–28. doi: 10.1038/s44321-024-00174-3 (PMC11729865; doi:10.1038/s44321-024-00174-3)
Supplement: Supplementary file 7 — Source data Fig. 5 [file 44321_2024_174_MOESM7_ESM.zip › Figure 5/5E Numerical Data/5E.xlsx]

## Sheet: Sheet1
	Control	Activin-A 10	Activin-AB 10	Activin-B 10	Activin-C 1000	TGF-b1 10	TGF-b2 10	TGF-b3 10	BMP-2 10	BMP-4 10	BMP-6 10	BMP-7 10	BMP-8a 10	BMP-10 10	BMP-15 10	GDF-1 10	GDF-3 10	GDF-5 10	GDF-6 10	GDF-7 10	GDF-8 10	GDF-9 10	GDF-10 10	GDF-11 10	GDF-15 10	NODAL 10	AMH 10	BMP-9 10
	0.8	0.79	0.938	1.694	0.667	0.664	0.802	0.841	0.929	0.385	0.5	0.938	0.333	0.313	0.75	0.5	0.111	1	0.667	0.333	0.727	0.214	1	0.525	1	0.6	1.5	4.81
	0.571	0.874	0.984	1.965	0.625	2.111	0.775	1.046	0.579	1.333	0.4	1.267	0.5	0.667	0.4	0.5	0.4	0.667	0.5	0.667	0.517	1	1	0.656	0.4	0.75	0.667	6.235
	0.8	0.984	1.013	1.556	0.778	0.88	0.725	0.97	1.7	1.4	0.333	1.429	0.667	1	0.75	1.333	0.75	0.833	1	1	0.429	0.3	1.5	0.342	1	0.667	0.667	6.889
	0.833	0.783	0.887	1.304	0.667	0.569	0.86	0.938	0.278		0.333	0.929	1.5	0.571	0.5	0.4	0.667	0.833	1	1	0.412	0.231	0.5	0.97	2	0.667	0.5	6.05
	1	0.971	0.469	2	0.4			0.821				0.75																7.25
	1	0.652	0.319	1.5	0.667			0.961				0.8																3.25
	0.667	1.049	0.694	2.429	0.667			1.057				1.333																4.333
	0.667	0.706	0.19	0.366	1.5			0.976				0.75																6.5
	0.5
