# Supplementary material for: BMP-9 mediates fibroproliferation in fibrodysplasia ossificans progressiva through TGF-β signaling
Source: EMBO Mol Med. 2024 Dec 3;17(1):112–28. doi: 10.1038/s44321-024-00174-3 (PMC11729865; doi:10.1038/s44321-024-00174-3)
Supplement: Supplementary file 7 — Source data Fig. 5 [file 44321_2024_174_MOESM7_ESM.zip › Figure 5/5L Numerical data/Fig.5L.xlsx]

## Sheet: Sheet1
	Control	ACVR2A	ACVR2B	BMPR2	AMHR2	TGFBR2
	94.7	53.9	69.5	30.3	76.4	92
	82	39.6	77.9	45.4	71.5	88.8
	114.5	27.5	89.3	52.2	79.9	97.6
	108.8	36.4	97.1	51.9	61.3	86.7
