# Supplementary material for: BMP-9 mediates fibroproliferation in fibrodysplasia ossificans progressiva through TGF-β signaling
Source: EMBO Mol Med. 2024 Dec 3;17(1):112–28. doi: 10.1038/s44321-024-00174-3 (PMC11729865; doi:10.1038/s44321-024-00174-3)
Supplement: Supplementary file 7 — Source data Fig. 5 [file 44321_2024_174_MOESM7_ESM.zip › Figure 5/5K Numerical Data/Fig.5K.xlsx]

## Sheet: Sheet1
	Control	ACVRL1	ACVR1	BMPR1A	ACVR1B	TGFBR1	BMPR1B	ACVR1C
	93.8	107.6	12.5	87.1	115.2	134.1	109.8	82.1
	117.6	111.4	14.2	89.8	95.6	116	105.7	110.1
	92.3	108.7	15.8	97.1	66.9	116.1	135.2	108.7
	96.3	132.3	15.8	92.6	100	105.9	136.1	120.5
