# Supplementary material for: BMP-9 mediates fibroproliferation in fibrodysplasia ossificans progressiva through TGF-β signaling
Source: EMBO Mol Med. 2024 Dec 3;17(1):112–28. doi: 10.1038/s44321-024-00174-3 (PMC11729865; doi:10.1038/s44321-024-00174-3)
Supplement: Supplementary file 7 — Source data Fig. 5 [file 44321_2024_174_MOESM7_ESM.zip › Figure 5/5F Numerical Data/Fig.5F.xlsx]

## Sheet: Sheet1
		resFOP-iMSC				FOP-iMSCs
	Control	0.005	0.007	0.005	0.006	0.004	0.004	0.004	0.005
	TGF-b1 10	0.125	0.045	0.083	0.102	0.083	0.095	0.073	0.058
	BMP-9 0.1	0.005	0.007	0.005	0.006	0.006	0.005	0.005	0.006
	BMP-9 1	0.013	0.015	0.015	0.012	0.018	0.021	0.02	0.023
	BMP-9 10	0.021	0.017	0.018	0.02	0.101	0.106	0.124	0.121
	BMP-9 100	0.018	0.019	0.018	0.016	0.17	0.186	0.166	0.174
