# Supplementary material for: BMP-9 mediates fibroproliferation in fibrodysplasia ossificans progressiva through TGF-β signaling
Source: EMBO Mol Med. 2024 Dec 3;17(1):112–28. doi: 10.1038/s44321-024-00174-3 (PMC11729865; doi:10.1038/s44321-024-00174-3)
Supplement: Supplementary file 7 — Source data Fig. 5 [file 44321_2024_174_MOESM7_ESM.zip › Figure 5/5G Numerical Data/Fig.5G.xlsx]

## Sheet: Sheet1
	SERPINE1
			resFOP-iMSCs	resFOP-iMSCs	resFOP-iMSCs	resFOP-iMSCs	FOP-iMSCs	FOP-iMSCs	FOP-iMSCs	FOP-iMSCs
		Control	1.035	0.675	1.129	1.268	0.975525	0.70771	1.22492	1.07129
		TGF-b1	3.71596	2.0979	3.59812	4.17172	3.55473	2.28805	3.93137	4.09281
		BMP-9	1.11013	0.8181	1.1798	1.2325	2.72452	1.43039	2.84237	3.38228
	CTGF
			resFOP-iMSCs	resFOP-iMSCs	resFOP-iMSCs	resFOP-iMSCs	FOP-iMSCs	FOP-iMSCs	FOP-iMSCs	FOP-iMSCs
		Control	0.878	1.065	1.152	0.927	0.732488	1.21162	1.0062	0.914645
		TGF-b1	3.23824	3.86062	5.68933	3.90687	4.46475	4.82524	4.32769	4.0953
		BMP-9	0.781977	1.02453	1.27987	0.99189	2.13369	2.75181	2.73401	2.4918
	PMEPA1
			resFOP-iMSCs	resFOP-iMSCs	resFOP-iMSCs	resFOP-iMSCs	FOP-iMSCs	FOP-iMSCs	FOP-iMSCs	FOP-iMSCs
		Control	0.973	0.754	0.789	1.725	0.840574	0.824127	0.970521	1.8284
		TGF-b1	14.4205	9.49113	10.5287	20.3805	13.2138	7.75422	9.99195	20.1898
		BMP-9	1.16149	0.828791	0.878922	1.57872	11.7851	11.3979	12.5574	24.4189
	CCL2
			resFOP-iMSCs	resFOP-iMSCs	resFOP-iMSCs	resFOP-iMSCs	FOP-iMSCs	FOP-iMSCs	FOP-iMSCs	FOP-iMSCs
		Control	1.372	0.749	0.864	1.126	1.2885	0.891151	0.857278	1.28761
		TGF-b1	5.42982	2.67917	4.72426	5.35916	5.04582	3.86508	4.65456	5.1321
		BMP-9	1.76643	0.864095	0.724033	1.22179	5.83793	3.58495	3.73835	4.42639
