# Supplementary material for: BMP-9 mediates fibroproliferation in fibrodysplasia ossificans progressiva through TGF-β signaling
Source: EMBO Mol Med. 2024 Dec 3;17(1):112–28. doi: 10.1038/s44321-024-00174-3 (PMC11729865; doi:10.1038/s44321-024-00174-3)
Supplement: Supplementary file 7 — Source data Fig. 5 [file 44321_2024_174_MOESM7_ESM.zip › Figure 5/5H Image and Numerical data/Fig.5H.xlsx]

## Sheet: Sheet1
		resFOP-iMSCs	resFOP-iMSCs	resFOP-iMSCs	resFOP-iMSCs	FOP-iMSCs	FOP-iMSCs	FOP-iMSCs	FOP-iMSCs
	Control	1.09183	1.00178	0.964806	0.941586	0.90996	0.830903	1.14894	1.10551
	TGF-b1	1.42615	1.22636	1.13981	1.24479	1.42687	1.71584	1.41474	1.24742
	BMP-9	0.975516	0.792932	0.883224	0.951417	1.34434	1.51928	1.25095	1.4533
