# Supplementary material for: BMP-9 mediates fibroproliferation in fibrodysplasia ossificans progressiva through TGF-β signaling
Source: EMBO Mol Med. 2024 Dec 3;17(1):112–28. doi: 10.1038/s44321-024-00174-3 (PMC11729865; doi:10.1038/s44321-024-00174-3)
Supplement: Supplementary file 8 — Source data Fig. 6 [file 44321_2024_174_MOESM8_ESM.zip]

Archive with 23 entries (18 files):
- Figure 6/
- Figure 6/.DS_Store
- __MACOSX/Figure 6/._.DS_Store
- Figure 6/6D Numerical Data/
- Figure 6/6C Numerical Data/
- Figure 6/6B Numerical Data/
- Figure 6/6A Numerical Data/
- Figure 6/6D Numerical Data/.DS_Store
- __MACOSX/Figure 6/6D Numerical Data/._.DS_Store
- Figure 6/6D Numerical Data/Fig.6D.xlsx
- __MACOSX/Figure 6/6D Numerical Data/._Fig.6D.xlsx
- Figure 6/6C Numerical Data/.DS_Store
- __MACOSX/Figure 6/6C Numerical Data/._.DS_Store
- Figure 6/6C Numerical Data/Fig.6C.xlsx
- __MACOSX/Figure 6/6C Numerical Data/._Fig.6C.xlsx
- Figure 6/6B Numerical Data/.DS_Store
- __MACOSX/Figure 6/6B Numerical Data/._.DS_Store
- Figure 6/6B Numerical Data/Fig.6B.xlsx
- __MACOSX/Figure 6/6B Numerical Data/._Fig.6B.xlsx
- Figure 6/6A Numerical Data/.DS_Store
- __MACOSX/Figure 6/6A Numerical Data/._.DS_Store
- Figure 6/6A Numerical Data/Fig.6A.xlsx
- __MACOSX/Figure 6/6A Numerical Data/._Fig.6A.xlsx
