# Supplementary material for: BMP-9 mediates fibroproliferation in fibrodysplasia ossificans progressiva through TGF-β signaling
Source: EMBO Mol Med. 2024 Dec 3;17(1):112–28. doi: 10.1038/s44321-024-00174-3 (PMC11729865; doi:10.1038/s44321-024-00174-3)
Supplement: Supplementary file 8 — Source data Fig. 6 [file 44321_2024_174_MOESM8_ESM.zip › Figure 6/6D Numerical Data/Fig.6D.xlsx]

## Sheet: Sheet1
CDK1
		resFOP-iMSCs	resFOP-iMSCs	resFOP-iMSCs	resFOP-iMSCs	FOP-iMSCs	FOP-iMSCs	FOP-iMSCs	FOP-iMSCs
	Control	0.941	1.325	0.878	1.39	0.913711	1.41377	0.769128	1.31772
	BMP-9	1.19225	1.23887	1.12121	1.73611	4.2138	5.51995	3.93256	6.41068
	siRNA	0.711396	0.9434	0.73752	1.4595	0.784794	0.9593	0.729618	1.42058
CDK2
		resFOP-iMSCs	resFOP-iMSCs	resFOP-iMSCs	resFOP-iMSCs	FOP-iMSCs	FOP-iMSCs	FOP-iMSCs	FOP-iMSCs
	Control	0.932	1.154	0.933	1.17	0.82482	1.11938	0.987114	1.13139
	BMP-9	1.01588	1.24747	0.843432	1.50813	2.02244	3.23235	2.47338	2.40552
	siRNA	0.617916	0.970514	0.518748	1.28466	0.70366	0.815878	0.765993	1.28115
CCNA
		resFOP-iMSCs	resFOP-iMSCs	resFOP-iMSCs	resFOP-iMSCs	FOP-iMSCs	FOP-iMSCs	FOP-iMSCs	FOP-iMSCs
	Control	1.086	0.844	0.82	1.305	1.10338	0.719932	0.73144	1.21626
	BMP-9	1.05125	0.954564	1.00532	1.53337	2.65744	2.2999	2.12216	3.63573
	siRNA	1.15659	1.07019	1.03238	1.15101	1.13053	0.978196	0.67404	1.23322
CCNB1
		resFOP-iMSCs	resFOP-iMSCs	resFOP-iMSCs	resFOP-iMSCs	FOP-iMSCs	FOP-iMSCs	FOP-iMSCs	FOP-iMSCs
	Control	1.086	0.844	0.82	1.305	0.975228	0.8651	0.81918	1.16928
	BMP-9	1.288	1.147	0.7544	1.31413	2.18286	1.79603	2.42884	3.26119
	siRNA	0.599472	0.684484	0.67158	0.771255	1.15876	0.519904	0.58712	1.29325
