# Supplementary material for: BMP-9 mediates fibroproliferation in fibrodysplasia ossificans progressiva through TGF-β signaling
Source: EMBO Mol Med. 2024 Dec 3;17(1):112–28. doi: 10.1038/s44321-024-00174-3 (PMC11729865; doi:10.1038/s44321-024-00174-3)
Supplement: Supplementary file 8 — Source data Fig. 6 [file 44321_2024_174_MOESM8_ESM.zip › Figure 6/6C Numerical Data/Fig.6C.xlsx]

## Sheet: Sheet1
		Control	TGFb1	BMP9
	Control	0.9	1.69	1.819
	Control	1.02	1.536	1.65
	Control	0.94	1.593	1.489
	Control	1.092	1.595	1.481
	SMAD158	1.139	1.512	2.198
	SMAD158	1.203	1.506	1.466
	SMAD158	1.042	2.098	1.902
	SMAD158	1.127	2.09	1.9
