# Supplementary material for: BMP-9 mediates fibroproliferation in fibrodysplasia ossificans progressiva through TGF-β signaling
Source: EMBO Mol Med. 2024 Dec 3;17(1):112–28. doi: 10.1038/s44321-024-00174-3 (PMC11729865; doi:10.1038/s44321-024-00174-3)
Supplement: Supplementary file 8 — Source data Fig. 6 [file 44321_2024_174_MOESM8_ESM.zip › Figure 6/6B Numerical Data/Fig.6B.xlsx]

## Sheet: Sheet1
		Control	TGFb1	BMP9
	siRNA Control	0.914	1.627	1.846
	siRNA Control	1.093	1.602	1.618
	siRNA Control	1.142	1.485	1.618
	siRNA Control	1.165	1.673	1.685
	siRNA SMAD2/3	0.53	0.833	0.646
	siRNA SMAD2/3	0.677	1.06	0.682
	siRNA SMAD2/3	0.645	0.677	0.827
	siRNA SMAD2/3	0.638	0.901	1.165
