# Supplementary material for: BMP-9 mediates fibroproliferation in fibrodysplasia ossificans progressiva through TGF-β signaling
Source: EMBO Mol Med. 2024 Dec 3;17(1):112–28. doi: 10.1038/s44321-024-00174-3 (PMC11729865; doi:10.1038/s44321-024-00174-3)
Supplement: Supplementary file 8 — Source data Fig. 6 [file 44321_2024_174_MOESM8_ESM.zip › Figure 6/6A Numerical Data/Fig.6A.xlsx]

## Sheet: Sheet1
		resFOP-iMSC	resFOP-iMSC	resFOP-iMSC	resFOP-iMSC	resFOP-iMSC	resFOP-iMSC	FOP-iMSC	FOP-iMSC	FOP-iMSC	FOP-iMSC	FOP-iMSC	FOP-iMSC
	(-)	6.30615	6.16	7.17538	7.23692	6.52154	7.42923	6.46769	7.98308	6.55231	7.32923	6.94462	6.42923
	TGF-b1		9.28849	13.2377	15.1326		10.0985		14.4576	11.3129	14.452	10.8913
	TGF-b1 DMH1		10.8739	11.1497	12.7119		8.25245		13.9432	10.9708	9.30914	9.30168
	TGF-b1 SB		3.29926	6.63526	8.13046		6.66422		5.48195	4.79683	5.61222	6.09889
	BMP-9	5.16258	6.04022	8.15083	7.73243	5.9067	6.79726	9.32834	15.38	10.2046	10.4511	11.5961	7.76795
	BMP-9 DMH1	4.05496	5.35674	6.57077	5.74228	5.92152	5.8992	3.69529	7.68152	5.28777	5.45612	7.7042	5.30998
	BMP-9 SB	5.34958	6.22482	6.30635		8.01048		8.6812	10.0948	11.0191			9.31107
